# Supplementary material for: Patient navigation programmes for symptomatic lung cancer patients: a scoping review
Source: Arch Public Health. 2025 Nov 26;83:294. doi: 10.1186/s13690-025-01786-y (PMC12679729; doi:10.1186/s13690-025-01786-y)
Supplement: Supplementary file 1 — Supplementary Material 1. [file 13690_2025_1786_MOESM1_ESM.xlsx]

## Sheet: Supplementary File A
First Author	Applied Methodology	Patient Navigator Activities	Interval outcomes	Other outcomes measured	Statistical techniques	Results (full extraction)	Limitations
Alsamarai S. et al	Retrospective cohort study at the Veterans Affairs Connecticut Healthcare System comparing timeliness of care between a cancer-specific navigation program (Cancer Care Coordination Program, CCCP) and historical control cohort. Data collected from the VA tumor registry and electronic medical records to analyze diagnostic and treatment intervals, number of physician visits, and performance status a…	1. Administrative tracking of diagnostic processes. 2. Coordination of appointments. 3. Facilitating referrals. 4. Scheduling and organizing the tumor board meetings, weekly. 5. Direct communication with patients and clinical teams to ensure timely movement through the care pathway.	Time to diagnosis Time from diagnosis to treatment Time from imaging to treatment	Stage at diagnosis Smoking or alcohol usage history Histology	Descriptive statistics (medians, IQRs, frequencies); T-test and Wilcoxon rank sum test for continuous variables; Chi-square test for categorical variables; multivariable linear and logistic regression models to adjust for clinical covariates.	-The Cancer Care Coordination Program (CCCP) reduced the time from initial abnormal imaging to treatment initiation by a mean of 25 days (p=0.015), and from imaging to diagnosis by 23 days (p=0.016). -Significant reductions were observed in time from imaging to diagnosis for stage I cancers (131 to 87 days, p=0.013) and for incidentally detected cancers (114 to 86 days, p=0.031). -The program eli…	-Single-institution study: Conducted within the Veterans Affairs Connecticut Healthcare System, which may limit generalizability to other populations or healthcare settings. -Retrospective design: The retrospective nature of the study inherently carries risk of selection bias and limits causal inference. -Potential for unmeasured confounding: Although the analyses adjusted for known clinical cova…
Battaglia T.A. et al	-Randomized controlled trial design comparing standard patient navigation with enhanced navigation incorporating legal advocacy at a safety-net medical center. -Navigation as led by lay-men or non-clinical personnel; legal advocacy included support on housing, employment and disability benefits. -Enrollment of patients with newly diagnosed breast or lung cancer at a safety-net medical center, req…	1. Both arms shared a core navigation framework, including case identification (screening newly diagnosed patients at risk for care delays), barrier assessment, and care and administrative planning, while providing longitudinal support throughout the patient’s treatment journey, including coordination of appointments or referrals. 2. The experimental arm incorporated legal advocacy, with navigato…	Time from diagnosis to treatment	- Quality of cancer care for breast cancer patients, measured by 3 NQF-endorsed metrics related to radiation therapy, chemotherapy, and hormonal therapy - Distress, perceived barriers across various domains, and perceived sociolegal barriers - Patient satisfaction with the navigation services - Level of legal needs for the enhanced navigation group, ranging from no legal barrier to simple, interm…	- Simple and multiple logistic regression models to analyze clinical outcomes (timely initiation of treatment <90 days) with multivariable logistic regression adjusted for age, race/ethnicity, insurante states, health literacy and disease stage. Powered at >80% to detect abdolute diffence of 16% between control and legal-enhanced navigation systems (two-tailed alpha 0.05). - Simple logistic regre…	-The trial did not reach its target accrual of 260 patients, leading to underpowered results, particularly for lung cancer patients, who comprised only 8.6% (n=19) of the study population. No statistically significant differences were observed between enhanced and standard navigation arms in timely treatment initiation or patient-reported outcomes (distress, psychosocial needs, satisfaction) at 6…	- High rates of timely treatment among participants compromised the power to detect differences between the navigation groups - Lack of data on patient comorbidities and navigation dose/encounters limited the ability to explain the findings - Patients were included only after full diagnosis of breast or lung cancer: periods of time comprising the time between suspicion to diagnosis confirmation w…
Berezowska A. et al	The study used a randomized controlled trial design. Newly diagnosed cancer patients were randomly assigned to either a control group receiving usual care or an intervention group receiving usual care plus consultations with a trained patient navigator. Outcome measures were assessed at baseline and 1, 3, and 5 months after baseline. The intervention group received 3 consultations with the patien…	1. Three 45-minute consultations with a trained oncology nurse, either in-person or by phone, scheduled at specific points during the patient's treatment. 2. Prior to each consultation, the patient's supportive care needs were assessed using validated tools like the distress thermometer, a fatigue scale, and a malnutrition scale. 3. Based on the assessed needs, the navigator either provided advic…	None	-Quality of life -Distress -Self-care knowledge -Consumption of supportive care -Self-efficacy -Satisfaction	- Mixed-effect models with random intercepts, restricted maximum likelihood, and unstructured covariance to analyze the primary outcome measures of health-related quality of life, distress, and self-care knowledge - T-tests to calculate between-group differences from baseline to follow-up - Descriptive statistics and heat maps to analyze the secondary outcome measures of supportive care consumpti…	- No significant effects on health-related quality of life, distress, or self-care knowledge compared to the control group - A medium-sized effect (d = 0.4) of greater decrease in distress in the patient navigation group compared to the control group, though this was not statistically significant - Lower consumption of supportive cancer care services in the patient navigation group compared to th…	- Moderate response rate (40%) due to self-selection bias of less distressed patients, which may have affected the generalizability of the results - Self-efficacy and satisfaction were only analyzed descriptively, so the effect of patient navigation on these outcomes is unclear - The psychometric validity of the measures used in the study is uncertain
Charlot M. et al	- Secondary analysis of two multiinstitutional prospective pragmatic clinical trials. Trials included: "Lung Cancer Surgery: Decisions Against Life-Saving Care—The Intervention" and ACCURE - Intervention consisted of: 1) Real-time EHR-based warning system 2) Race-specific feedback to providers 3) Patient navigation - Three study cohorts: 1) Intervention group 2) Retrospective control group 3) Con…	1. A nurse navigator trained in racial equity analysis who monitored the warning system, informed the clinical team of delays. 2. Addressed patient barriers to care, including administrative, logistics or transportation, while educating the patient, and overall supported care to enhance accountability.	- Completion of surgery within 8 weeks (56 days) of diagnosis - Median time from diagnosis to surgery in days	- Clinical stage at diagnosis - Charlson comorbidity scores	Log-binomial regression, Pearson's chi-squared tests, and Mann-Whitney tests. Multivariable analysis adjusting for: age, sex, Charlson score, mean household income, site of care, and clinical stage. RR calculated for comparisons between racial groups and study arms.Detail: Impact on racial disparities in lung cancer surgery timeliness. Comparison of intervention effects across study groups. Risk …	Patients in the ACCURE intervention group received surgery nearly 2 weeks sooner on average compared to the retrospective control group. - Proportion of patients receiving surgery within 8 weeks of diagnosis: - Intervention group: 87.1% of Black patients, 85.4% of White patients - Retrospective control group: 58.7% of Black patients, 75.0% of White patients - Concurrent control group: 64.9% of Bl…	- Lack of balance in demographic and clinical characteristics across the study groups - Lack of adjustment for insurance status beyond Medicare coverage - Lack of data on patient distance to care site - Small sample size of Black patients in the concurrent control group, limiting statistical power - Demographic and clinical characteristics were not evenly distributed across study groups. - Black …
Chu J.N. et al	- Recruited Asian American adults aged 21+ years with newly diagnosed, Stages I-III colorectal, liver, or lung cancer in the Northern California Bay Area - Administered surveys at baseline, 3, and 6 months - Used a combination of population-based registry data and community-based sampling to identify and recruit participants - Provided eligible participants a language-concordant patient navigator…	1. Proactively following up with patients who missed appointments or procedures to identify and address barriers to continuing treatment (including referrals or coordination of care). 2. Documenting their interactions with patients in a digital database 3. Following a proactive communication protocol with a schedule for regularly following up with patients 4. Leveraging data transparency from the…	None	- Whether participants completed the standard of care cancer treatment, as defined by guidelines from the National Cancer Institute and reviewed by an oncologist. - Participants' quality of life, as measured by the Functional Assessment of Cancer Therapy-General (FACT-G) scale, which assesses physical, social, emotional, and functional well-being. -User experience and satisfaction -Program comple…	Descriptive statistics	- Asian American cancer patients in the patient navigation program reported lower quality of life compared to the general adult cancer population. - Only 75% of participants completed standard of care cancer treatment, despite receiving navigation services. - Participants were highly satisfied with the culturally-appropriate patient navigation program and found it helpful in addressing their need…	- Limited generalizability due to the specific geographic region and language groups included - Small sample size that limited statistical analyses, though the primary goal was to assess feasibility and acceptability - Potential impact of the COVID-19 pandemic on patient identification and the ability to provide in-person navigation
Cykert S. et al	- Pragmatic, quality improvement trial design - Two control groups: - Retrospective group from 2007-2012 to establish baseline treatment completion rates - Concurrent group from 2014-2015 who were not enrolled in the intervention - Intervention group received: - Real-time registry derived from EHR data to signal missed appointments/milestones - Nurse navigator - Clinical feedback on treatment com…	1. Feedback to clinical teams on treatment completion rates by race to enhance transparency and accountability 2. Proactive protocol that included two in-person meetings in the first month, followed by monthly phone contacts to assess patient progress. The navigator received reminders from the registry system to conduct these meetings. Navigator addressed adminsitrative or logistics issues. 3. Qu…	None	- Treatment Completion (a composite variable representing the completion of surgery, recommended radiation, and chemotherapy for each patient with early stage breast or lung cancer, number of treatments and dates of all treatments) -% of patients being treated	- Chi-square tests and F-tests for comparing patient characteristics across study groups and between races within each group - Logistic regression models to estimate treatment completion rates and differences between Black and White patients in each study group, both unadjusted and adjusted for patient characteristics - Comparisons of the racial differences in treatment completion between the bas…	Treatment completion rate for Black patients in the intervention group: 88.4% Treatment completion rate for White patients in the intervention group: 89.5% No statistically significant difference in treatment completion between Black and White patients in the intervention group (p=0.77) In contrast, the retrospective and concurrent control groups showed significant racial disparities, with treatm…	- High clinician turnover at one of the study sites limited the ability to provide effective audit and feedback, which was a key component of the intervention. - The lack of a spillover effect in the concurrent control group suggests the health equity training sessions may not have played a major role in the observed improvements. - The small randomized trial within the intervention group did not…
Fleisher L. et al	- Non-randomized, longitudinal 3-year demonstration project - Conducted at a single site (Temple University Hospital in Philadelphia) - Eligible participants were 18+ years old with a diagnosis of breast, cervical, colorectal, prostate, or lung cancer, able to speak English or Spanish, and had not yet started treatment - Participants were referred by providers or identified by the navigator	1. Direct problem-solving for transportation, insurance, caregiver and social support. 2. Coordination and paperwork, including referrals, appointments, insurance. 3. Tracking barriers and referring to community resources. 4. Provision of emotional and practical support during cancer care, including delivery of cancer-related information.	None	-Barriers faced by participants (categorized into practical, cognitive, expectancy/belief, and affective barriers) - Time the navigator spent addressing those barriers and knowledge in cancer - Impact on psychosocial needs - Participant satisfaction with the navigation services -Changes in cognitive-affective factors (e.g. understanding of disease, worry, self-efficacy) from baseline to 4 and 12 …	Descriptive statistics for all variables and barrier data Wilcoxon signed-rank test, a nonparametric test, to assess the difference in satisfaction scores between the 4-week and 12-week follow-ups, with a significance level of 0.05 Exploratory analyses for the cognitive-affective measures assessed at baseline, 4 weeks, and 12 weeks	- Significant improvements in patients' stress-related thoughts, cognition (understanding of disease), expectancies and beliefs or values/goals, and self-efficacy of managing cancer-related issues from baseline to follow-up assessments - Significant improvement in 2 knowledge-related measures at 12 weeks - Reductions in worry about cancer diagnosis, pain, life changes, and embarrassment at 4 and …	- Small sample size, with only 44 participants out of 147 eligible participants consenting to the study - Low accrual rate attributed to patient skepticism about research, time required for baseline assessment, and limited navigator training in research - Need to provide more information to patients about their diagnosis and treatment, and better integrate clinical navigation - Need for more comp…
Godde K. et al	Two-arm RCT with stratified randomization (by region and participant type), plus parallel cohort for non-randomized participants. Includes embedded process evaluation (screening, recruitment, intervention delivery), qualitative interviews, and participant observation. Data sources include patient questionnaires at multiple timepoints, medical records, and statutory health insurance claims. Econom…	1. Providing information and support for everyday life and treatment options, including counseling and psychosocial services 2. Assisting with administrative tasks like applying for disability benefits or rehabilitation 3. Facilitating connections with healthcare providers as needed, including appointments and referrals	None	Feasibility indicators, structured into three areas: a) Acceptance (% of eligible patients interested in navigation, % consent to participate in RCTs, % continuing the intervention after 12 months) b) Demand (support needs, number of navigator contacts, delivery mode, navigator services performed) c) Implementation and practicality (% of enrolled patients receiving first in-person navigator sessi…	No statistical analysis performed yet; this is a study protocol describing planned feasibility evaluation, which expected 70% of lung cancer patients enrollment reaching 95% confidence interval. Planned descriptive analysis and economic evaluation pending data collection, using ANCOVA regression models. If feasibility criteria were to be met, efficacy would be assessed using an ordinal regression…	Not applicable — study protocol; intervention effects pending future evaluation. Expected outcomes to be assessed are feasibility through the criteria (% of enrollment) and then efficacy (satisfaction with care).	Expected limitations include potential limited generalizability beyond the study regions (Berlin/Brandenburg), complexity of implementing and interpreting a multifaceted navigation intervention, and lack of blinding due to the nature of the program. Authors highlight the importance of process evaluation to address these challenges.
Griesemer I. et al	- Analysis of 3,251 clinical notes written by ACCURE navigators documenting their interactions with 162 participants who received the ACCURE navigation intervention - Collaborative thematic analysis conducted by 8 GHDC community and academic research partners, using a 22-code codebook developed through review of the navigator notes - Further analysis by the first author to organize the codes into…	1. Following ACCURE system: accountability in equity of cancer care, while enhancing transparency in race-based and timely data about cancer treatment outcomes. 2. Patient-centered advocacy. 3. Addressing system barriers to care, including logistical support. 4. Connection to resources. 5. Re-engaging patients after lapsed treatment. 6. Addressing symptoms and treatment side-effects. 7. Emotional…	None	Cancer treatment completion rates between Black and White patients.	General descriptive statistics	- Prior to ACCURE, 79.8% of Black patients completed cancer treatment compared to 87.3% of White patients (a 7.5 percentage point gap) - After ACCURE, treatment completion increased to 88.4% for Black patients and 89.5% for White patients, eliminating the racial disparity	- Lack of race-based analysis of navigator notes to examine differences in support for Black and White patients - Potential constraint of the analytic approach by the focus on the principles of transparency and accountability, rather than exploring other Undoing Racism principles
Hunnibel L.S. et al	- Approval from the institutional review board - Data collection by the cancer care coordinator on timeliness and stage at diagnosis for all patients diagnosed with non-small cell lung cancer from January 2007 to December 2010 - Exclusion of patients not diagnosed at CT-VAHCS or who transferred care before treatment - Recording of time intervals from suspicion to diagnosis and/or treatment - Alth…	1. Tracking and identifying lung cancer cases, including those referred by primary care providers. 2. Reviewing cancer alerts for abnormal imaging finding, ensuring the report is received by the primary care provider and then follow-up consultations or biopsy were scheduled. 3. Ensuring timely diagnostic workup scheduling, therefore facilitating faster pulmonary consultation and tumor board revie…	Time intervals between the dates of first suspicion of lung cancer, diagnosis, and initiation of treatment	- Stage of lung cancer at diagnosis. - Primary care provider satisfaction with the referral system	-Simple descriptive statistics with no testing or analytic design. -After database integration, measurement of median timeliness until treatment, consultation or CT/PET turnround of results were calculated.	-The average time from suspicion of lung cancer to treatment decreased from 136 days in 2003 to 55 days in 2010, with a similar reported reduction of 117 days to 52.4 days in a separate dataset. -The average time from suspicion to CT scan improved from 11.8 days in 2007 to 7.3 days in 2010. -The PET scan turnaround time was reduced from 16.4 days in 2007 to 10.8 days in 2010. -The pulmonary consu…	- The study did not examine patient satisfaction or cost-effectiveness of the program - The provider survey had a low response rate of 31%, so the satisfaction results may not be representative - The study encountered initial resistance from providers that diminished over time as the program showed results - The reasons for the trend towards earlier stage diagnosis are not fully clear and require…
Kjaer T.K. et al	- Randomized trial design feasibility pilot - Prior conducting the RCT, the pilot aimed to test the feasibility of the PAtient COach (PACO) program, a volumteer-led patient navigator intervention for socially disadvantaged patients with newly diagnosed lung cancer. - Inclusion criteria: newly diagnosed lung cancer patients referred for chemotherapy who lived alone, had no formal education beyond …	1. Symptom burden assessment. 2. Supportive care needs evaluation. 3. Assistance in expressing or communicating concerns. 4. Logistics, adminsitrative and transportation support. 5. Emotional support. 6. Coordination of healthcare, including referral and appointments. 7. Treatment adherence promotion. 8. Self-care strategies reinforcement.	None	-Three questionnaires: depression and anxiety (measured using HADS), lung cancer-specific symptoms (measured by EORTC-C30 and LC13), and, General self-efficacy Scale -Patient activation (measured by the Patient Activation Measure 13), measuring the patients' knowledge and skill for self-management. -Supportive care needs (assessed by patient navigators using a study-specific checklist) -Smoking c…	During the pilot, no formal statistical analysis of intervention effectiveness was conducted due to the low sample size. The pilot used descriptive statistics to evaluate feasibility. The assumption that the intervention would lead 65% successful treatment initiation on the patients, required a sample of 133 patients per arm, but with 15% attrition, 306 patients were to be enrolled, but ultimatel…	-This pilot study focused on feasibility rather than efficacy and faced significant recruitment challenges. Only 6 of 24 eligible patients (25%) enrolled; the main reason for refusal was the perception that a navigator offered no added benefit. Notably, only 50% of eligible patients were invited, reflecting system-level barriers. -Enrolled patients had higher education and greater depression/anxi…	- Difficulty in recruitment, which prevented the researchers from fully evaluating the feasibility of the intervention - Elegibility was based on sociodemographic proxies, rather than direct assessment of supportive care needs of the patients, possibly excluding those who could have benefited or accepted the described intervention. - Lack of appeal of the intervention to the target patient popula…
Langballe R. et al	The study is a multicentre randomized controlled trial that will recruit 518 vulnerable patients with non-small cell lung cancer from five clinics in Denmark. Patients are identified as vulnerable based on a screening instrument with nine criteria, and will be randomly assigned to either standard treatment plus the Navigate intervention or standard treatment alone. The Navigate intervention inclu…	1. Symptom monitoring and management. 2. Emotional support (motivational interviewing), focusing on treatment initiation and adherence. 3. Patient engagement, goal-setting and education. 4. Coordination of care, referrals and appointments. 5. Healthy lifestyle promotion: smoking cessation, healthy diet, alcohol moderation, self-management strategies, increased physical activity.	None	- Health-related quality of life measured using validated questionnaires (EORTC, EQ-5D-5L) - Physical function measured using objective tests (6-minute walk test, 30-second chair stand test, grip strength) - Healthcare utilization (outpatient visits) - Productivity/disability measures (sick leave, disability pension, retirement pension) - Survival at 12 months after randomization. - Treatment adh…	1. Descriptive statistics (means, standard deviations, frequencies) to summarize baseline characteristics 2. Survival analysis using Kaplan-Meier and Cox proportional hazards regression to estimate the effect of the intervention on 1-year, 3-month, and 6-month overall survival 3. Cost-effectiveness analysis to compare the costs and quality-adjusted life years between the intervention and control …	No results yet.	- Potential for increased anxiety and uncertainty due to frequent collection of patient-reported outcomes - Limited generalizability to non-Danish speaking patients, who may represent some of the most vulnerable - The vulnerability screening instrument used to identify eligible patients has not been fully validated
Lorhan S. et al	The study used a mixed methods approach with both qualitative and quantitative data collection and analysis. It employed methodological triangulation, using multiple data sources including patients, volunteers, and researchers. The qualitative data was analyzed using framework analysis.	1. Lay navigator meets and tours patient to facilitate first appointment with oncologist 2. Needs asessment: emotional, informational, family or complex. 3. Needs addressing, including emotional, logistics, transportation, information or others.	None	- Barriers to care and needs addressed by the navigators - Participant experience and satisfaction with the lay navigation service - Participant circumstances, and overall impressions of the lay navigation service -Continuity from primary to tertiary care	Mixed methods analytical techniques	- The provision of emotional support, information, and referrals to other services by the volunteer lay navigators were particularly beneficial to the patients and their families. - Patients expressed high satisfaction with the program and its timing, as it was considered an effective way for them to share concerns and have their needs addressed before starting treatment. - The study demonstrates…	- Lack of recorded patient interactions, limiting the richness of the data - Lack of a control group, making it difficult to determine the specific impact of the navigation program - Suggestion that a more flexible "drop-in" navigation service model should be explored in the future
Pitter J.G. et al	The study used a retrospective cohort design comparing NSCLC patients before and after the time period when OnkoNetwork navigation program was implemented (although patients actually enrolling on the navigation program was not an inclusion criteria, to avoid selection bias). Key methodological steps included: 1) defining intervention and historical control cohorts; 2) applying propensity score we…	1. Identifying suspected cancer cases and tracking patient progress through diagnostics and staging. 2. Scheduling diagnostic tests and tumor board discussions, and flagging abnormal findings. 3. Ensuring timely flow of information between departments. 4. Identifying high-risk symptoms and optimizing symptom management. 5. Motivating and supporting patients to adhere to treatment and adopt health…	-Time to death or last appearance at the hospital (overall survival) -Time to multidisciplinary tumor board recommendation -Time to treatment initiation	-ECOG performance status -Tumor size (largest diameter, mm) -Staging (AJCC) at treatment initiation -Complete diagnostic work-up (including PET-CT, bronchoscopy, etc.) -Ubranization level and socioeconomic development score -Resectability (or surgical elegibility)	- Propensity score weighting using the inverse probability of treatment weighting (IPTW) method for standardized mortality ratio (SMR) -Balancing of baselines via Rubin's B and R - Kaplan-Meier analysis with log-rank test - Univariate and multivariate weighted Cox regression models - Counterfactual analysis to estimate the survival benefit of the intervention	Improved overall survival of NSCLC patients in the intervention cohort (HR = 0.63; p = 0.039) during a follow-up of 1.48–1.65 years Counterfactual analysis showed higher predicted survival in the intervention group: +12.3% at 1 year, +15.1% at 2 years, +15.8% at 3 years (all with >97% probability of benefit)	Observational, non-randomized design may introduce selection bias despite PS-weighting Moderate sample size limited statistical power and prevented more granular analysis of patient trajectories Diagnostic and treatment intervals were based on a local "suspect code" metric, which may not align with international standards (e.g., Aarhus statement) Post-baseline factors (e.g., ECOG, stage) were not…
Wagner E.H. et al	- Cluster-randomized, controlled trial, with primary care physicians as the units of randomization - Participants were adults with newly diagnosed breast, colorectal, or lung cancer - Participants received either enhanced usual care or a 4-month nurse navigator intervention - Recruitment occurred from July 2009 to September 2011	1. 4-month nurse navigator program delivered by 3 registered nurses who each spent 20% of their time on the program, managing an average of 8 patients each. 2. Initial contact with patients within 24 hours of enrollment, usually within 2 weeks of diagnosis, then began weekly phone calls to identify and monitor problems using standardized assessments; at least once they had to meet in-person, 3. A…	Time interval between diagnosis and treatment events	- Overall costs of care - Quality of life, as measured by the Functional Assessment of Cancer Therapy-General (FACT-G) scale - Patient experience and engagement in care, as measured by selected subscales of the Patient Assessment of Chronic Illness Care (PACIC) - Problems in care, as measured by selected subscales of a patient experience measure adapted from the Picker Institute for patients with…	1) Linear regression to estimate the effect of the intervention group on the FACT-G and PACIC scores 2) Generalized estimating equations (GEE) to account for the clustering of patients within primary care providers and the longitudinal nature of the data 3) GEE with a log link to model the total costs per patient over time, controlling for baseline covariates	- The intervention did not significantly impact quality of life as measured by the FACT-G scale. - Significantly higher scores on the PACIC (patient experience) measure for intervention patients compared to controls - Significantly fewer problems reported by intervention patients in care coordination, psychosocial care, and health information provision at 4 and 12 months - 89% of intervention pat…	- Atypical setting of an integrated healthcare system - Lack of baseline data for some outcome measures - Cluster randomization of physicians rather than individual patients - Limited sample size - Potential for baseline differences between groups due to cluster randomization - Inability to randomly assign patients within cancer type
Zibrik K. et al	- 1-year pilot study design - Comparison of data before and after implementation of the nurse navigator program - Tracking of various timeline endpoints related to patient referral, testing, and treatment	1. Initiating and maintaining contact with the patient, family, and care providers before the first consultation to communicate the plan for testing and appointments, and assess the patient's needs beyond their medical condition. 2. Working with oncologists and the admitting department to order additional stage-appropriate tests at the time of triage, rather than waiting until the first oncology …	Time to start systemic therapy	- Proportion of patients receiving systemic therapy - Rate of molecular testing (EGFR) and results available at first consultation - Proportion of patients with targetable mutations	General descriptive statistics	- Increase in proportion of NSCLC patients receiving systemic therapy - Reduction in median time to initiation of systemic therapy by 10 calendar days - Increase in rate of molecular testing from 62% to 91% - Increase in proportion of patients with molecular testing results available at initial oncology consultation from 6% to 37%	Not mentioned (the paper does not mention any limitations or weaknesses of the study)
Supplementary Table A. Full descripction of the reviewed articles, including methodology, patient navigator activities, outcomes, trial results, and limitations.
